# Supplementary material for: Detecting Comparative Features of Comprehensive Geriatric Assessment through the International Classification of Functioning, Disability, and Health Linkage: A Web-Based Survey
Source: J Clin Med. 2023 Jul 26;12(15):4917. doi: 10.3390/jcm12154917 (PMC10419489; doi:10.3390/jcm12154917)
Supplement: Supplementary file 1 [file jcm-12-04917-s001.zip]

Archive with 1 entries (1 files):
- jcm-2417996-supplementary.pdf
